# Supplementary material for: A yeast two-hybrid system to obtain triple-helical ligands from combinatorial random peptide libraries
Source: J Biol Chem. 2024 Sep 19;300(11):107794. doi: 10.1016/j.jbc.2024.107794 (PMC11533527; doi:10.1016/j.jbc.2024.107794)
Supplement: Dataset [file mmc2.xlsx]

## Sheet: NGS
sequence	reads
PGLVGEFGM	1729
PGRYGEDGQ	1569
LGRIGENGM	1246
IGRPGELGM	1134
RGPPGPRGP	1123
IGLEGEYGR	1071
PGVMGEDGI	891
TGRMGELGQ	535
RGLRGEFGP	354
SGLHGPVGY	336
HGWTGYWGK	251
SGVCGHSGW	238
EGAMGKAGH	199
TGRDGELGR	183
FGQQGAVGQ	161
NGVLGVSGD	153
HGFLGEGGR	136
TGCRGMSGS	124
PGCCGKSGK	117
FGFLGTSGM	116
PGRTGELGI	114
SGLKGSEGR	114
NGFHGHAGW	112
PGKEGTPGY	111
TGPLGVLGE	110
SGRDGARGN	107
GGGTGPGGT	103
AGSHGLPGF	101
PGKSGIDGL	99
AGRSGVWGN	94
YGMEGVDGA	89
TGFDGPSGQ	87
TGLPGGLGC	80
TGHNGVAGS	76
IGSRGRYGS	75
LGYAGLLGL	74
LGLAGQPGS	73
GGMSGTRGT	72
PGRIGESGM	71
AGNNGSVGL	68
NGLEGHNGD	68
GGCQGCYGA	67
SGTDGKEGK	65
SGLIGKGGL	65
KGAGGSDGM	65
KGRQGGVGF	64
SGFKGVSGV	64
CGNIGTAGS	62
TGSYGTVGS	62
DGYMGHQGR	61
SGKYGTQGT	61
LGSQGTMGG	61
DGSSGSRGP	58
AGRHGQLGN	58
IGLSGEMGF	54
CGHDGNGGT	53
TGMTGEVGM	51
KGHNGTRGN	50
RGTHGIRGS	49
PGLCGCGGC	48
SGGPGMGGY	47
SGQEGKDGS	46
VGQGGRLGG	46
AGFTGLIGF	45
IGQSGTTGW	43
DGFIGKSGR	43
LGRPGEYGH	43
YGRFGREGD	43
VGRYGNIGA	41
SGRTGEGGL	40
VGEHGLSGL	40
HGNGGNKGP	39
GGCTGPDGC	39
VGLRGLVGM	38
SGKYGKSGP	37
VGSMGKVGR	37
GGYDGRHGV	37
NGKDGLLGN	36
LGDKGKSGC	35
SGAGGPKGA	35
GGEVGNLGW	34
TGKMGGVGF	34
TGKVGDDGS	34
MGSQGNAGA	34
DGLGGEVGT	34
PGVYGHLGS	33
SGTAGTFGR	32
GGISGSTGM	32
GGFSGTVGC	31
SGGKGQPGP	30
IGSDGHEGL	30
TGCSGIRGT	30
CGKMGFDGT	30
FGDQGEMGR	30
NGHSGGGGR	30
QGCYGNSGS	30
IGTMGWSGV	30
WGRNGVNGD	29
RGYNGLRGI	29
NGCHGAYGW	29
YGSLGMSGS	29
CGLIGNWGC	29
TGSTGANGS	28
TGFTGLTGQ	28
YGLTGVYGK	28
YGFGGASGM	28
WGHIGQDGL	28
CGNTGKRGE	28
LGACGSDGL	28
TGMHGEEGL	28
CGDVGMPGF	27
HGRGGCSGL	27
VGNHGPHGS	27
SGHVGTVGK	26
LGSNGRKGM	26
GGFAGKRGS	26
RGEDGWAGK	26
VGKAGMKGD	26
VGSAGEWGK	26
YGTIGTTGH	26
NGLQGGFGP	26
SGINGTLGH	26
AGRQGLSGL	26
AGINGMMGR	25
LGYEGLHGL	25
LGCMGVVGC	25
EGSMGFDGS	25
PGSRGRVGW	25
VGLPGWCGF	25
HGVGGRVGM	25
YGMIGPTGS	25
LGIDGSSGY	24
TGPLGSSGY	24
SGTKGKLGD	24
TGANGRGGL	24
YGNKGARGP	24
LGGGGGCGY	24
RGDLGRCGD	24
WGAGGVPGV	23
LGEMGSMGW	23
IGAAGKRGA	23
TGQIGRCGT	23
RGMFGVSGS	23
TGGQGKWGA	23
SGDNGECGP	23
PGSRGYNGP	23
LGEAGGCGG	23
EGSSGKGGM	23
AGDKGTGGT	23
HGRSGEAGI	23
PGYKGTDGV	22
NGVGGMPGD	22
FGPYGFSGT	22
MGSSGSYGT	22
CGSRGWTGI	22
FGVLGYAGW	22
RGEVGIDGK	22
WGAGGVPGG	22
GGMFGYKGE	22
PGGMGGDGG	22
YGQKGKTGQ	21
DGYRGSIGK	21
SGRRGNDGR	21
IGNYGRVGG	21
YGNHGNCGN	21
MGADGLNGM	21
LGDQGPSGL	21
QGSAGHLGR	21
SGKLGNWGN	20
SGRKGMEGK	20
KGLRGWNGR	20
LGHYGHRGA	20
VGKDGVNGR	20
WGGHGVDGL	20
KGTNGNFGQ	20
IGPTGGSGT	20
VGEAGTHGQ	20
YGWDGRHGI	20
IGSNGMTGV	20
DGSCGCGGD	20
GGNDGYDGL	20
AGLMGSHGH	20
SGAFGCPGF	20
TGNKGNMGM	20
AGAIGNVGK	20
MGCRGCTGA	20
LGRSGWWGR	20
DGERGQMGM	20
WGSKGPRGS	20
EGKLGTIGP	20
DGIRGSTGF	20
GGYIGRPGI	19
HGKLGIVGP	19
PGLGGVKGN	19
YGYLGNGGN	19
HGRLGEEGN	19
DGARGKHGN	19
GGARGYFGG	19
SGVRGNDGT	19
IGSWGLYGT	19
NGVTGYWGF	19
MGWSGWLGA	19
AGRYGVQGT	19
CGTKGHQGR	19
TGASGMLGH	19
PGKAGFRGV	19
FGHNGGMGK	19
GGDLGNYGE	19
NGMYGKNGQ	19
QGSAGKSGV	19
PGLVGEFGI	19
RGDQGGCGY	18
NGINGMVGI	18
HGKIGSDGI	18
EGGKGERGF	18
HGCAGLSGL	18
GGIDGAKGL	18
NGMHGWSGH	18
GGHSGRAGI	18
SGPSGGKGT	18
MGPTGIMGS	18
AGDTGMCGR	18
KGSTGHRGA	18
TGPMGRNGI	18
CGKNGGKGN	18
PGLVGAFGM	18
NGLFGGGGK	17
NGPFGSKGN	17
WGNTGCTGM	17
IGNIGLDGY	17
QGDDGSLGY	17
LGSIGNGGT	17
RGRAGSSGT	17
EGVCGIKGE	17
RGGPGSSGT	17
LGECGSLGR	17
SGKNGSDGG	17
KGNHGMGGL	17
FGAFGFNGS	17
KGDYGILGM	17
LGTRGRPGL	17
NGKPGFDGT	16
RGALGVAGL	16
IGYSGIRGH	16
RGQAGHKGY	16
TGSGGGIGY	16
LGSHGLIGK	16
HGNPGRKGS	16
SGTYGGVGM	16
SGINGRSGN	16
PGEWGRYGR	16
RGRSGLCGN	16
RGTGGVPGH	16
IGTWGFFGA	16
QGKDGEMGG	16
DGMKGLTGR	16
TGACGGRGY	16
VGGSGWNGY	16
KGGFGPPGC	16
KGASGDSGC	16
SGSSGWGGV	15
NGITGAHGH	15
MGASGTVGN	15
RGQVGSDGL	15
VGSTGMEGT	15
RGASGTIGD	15
NGHKGKCGE	15
NGDIGRRGT	15
LGATGSQGG	15
TGVDGESGK	15
RGGEGNVGQ	15
GGFSGPEGS	15
RGYHGRRGC	15
PGKPGYWGL	15
KGNKGDKGT	15
YGRLGYLGP	15
TGRLGTGGE	15
RGNPGGCGK	15
NGTNGKTGS	15
SGCRGAYGY	15
GGEFGLDGG	15
LGTEGREGW	14
WGQQGNWGS	14
HGRRGKNGV	14
IGSNGDDGI	14
PGLLGPQGS	14
AGTGGRPGP	14
RGYGGTTGI	14
GGISGSTGW	14
VGVYGRTGI	14
LGRIGNAGL	14
EGCYGLFGL	14
SGKMGRHGQ	14
MGNLGNDGA	14
RGGTGHRGF	14
LGRLGADGK	14
GGSHGSGGP	14
YGEYGSPGM	14
NGAVGTLGI	14
PGRDGVGGA	14
EGTNGKLGK	14
RGCDGNFGS	14
LGSGGLVGT	14
LGLTGRTGY	14
LGLKGNYGP	14
MGSLGLSGM	14
PGRDGEDGQ	14
SGDRGRVGS	14
RGSYGRRGE	14
GGVLGYQGN	14
TGMPGLGGS	14
RGSSGGNGH	14
HGLWGTCGR	14
IGAEGRTGT	13
IGEEGRYGV	13
VGYRGCQGV	13
FGKTGGHGT	13
QGHLGPDGS	13
GGSAGRHGD	13
NGIRGATGW	13
NGVEGLTGL	13
SGGVGIRGK	13
PGVYGSKGR	13
AGVSGQSGH	13
IGSPGASGN	13
AGLKGPAGV	13
LGSLGLLGY	13
FGRNGWSGG	13
RGSWGNYGR	13
NGDSGWTGE	13
NGMHGEDGN	13
IGCAGHWGW	13
HGHDGHTGF	13
RGKPGDLGC	13
LGWKGSTGL	13
KGSRGTHGY	13
SGIAGIWGW	13
FGITGWMGD	13
TGFIGYGGG	13
MGELGSCGG	13
QGSIGASGR	13
YGVSGVTGF	13
KGYAGMPGK	12
HGTFGIGGY	12
NGKVGSTGN	12
YGTTGFPGF	12
IGTSGILGN	12
NGAMGMNGR	12
PGESGVMGN	12
WGFSGTRGI	12
KGMWGRMGC	12
SGRRGVNGV	12
KGNFGTNGT	12
RGLVGTTGG	12
LGTMGSEGC	12
LGFLGLVGC	12
RGKMGKTGT	12
EGRKGEIGK	12
SGFYGAKGG	12
RGDNGWTGS	12
LGVCGKSGL	12
RGSRGPIGN	12
CGSPGQTGP	12
SGKMGECGF	12
SGSLGPVGK	12
LGLDGWLGI	12
EGVRGIGGA	12
VGCAGQHGP	12
WGGVGWSGR	12
FGSSGRPGD	12
RGYLGELGC	12
LGRYGHLGI	12
SGLPGLGGL	12
RGLVGEFGM	12
GGVRGEPGM	12
EGNDGKSGQ	12
EGVSGWLGT	12
GGLSGANGE	12
LGFRGAIGT	12
SGQLGGEGG	12
AGNPGSYGS	12
EGGTGLQGL	11
LGMRGLPGH	11
CGAGGWGGL	11
IGKRGIYGR	11
QGRMGTQGA	11
LGMVGWRGD	11
LGGQGNMGS	11
LGRRGIRGR	11
MGAHGSSGK	11
KGRGGNAGL	11
LGTSGTKGT	11
EGYDGQIGR	11
VGLFGITGT	11
WGGSGKGGV	11
HGQKGERGY	11
SGKGGEAGL	11
CGDVGLTGR	11
TGYGGSTGP	11
TGRGGHAGA	11
HGKDGMVGV	11
EGWVGESGK	11
SGRSGIQGS	11
SGAHGSSGS	11
QGYDGDYGT	11
EGNQGQLGQ	11
VGNLGELGV	11
YGIPGNLGI	11
WGPDGSNGY	11
FGESGKKGP	11
KGCRGLHGL	11
SGKSGKVGW	11
QGTAGGGGN	11
NGMCGGGGE	11
PGQQGPEGH	11
RGIKGESGS	11
TGHEGNNGL	11
PGLVGEVGM	11
GGMSGSQGK	10
CGAMGWLGA	10
IGTNGKNGM	10
VGNDGLNGI	10
PGCKGQMGM	10
GGIFGRRGE	10
MGGYGKPGP	10
SGSIGRHGS	10
TGMTGIMGE	10
QGHAGTQGI	10
QGSDGSNGT	10
PGPGGKAGP	10
GGNRGNGGK	10
VGISGKSGL	10
SGRQGKRGK	10
SGTTGCIGS	10
YGNVGLCGG	10
SGPMGYNGL	10
MGDNGNPGL	10
PGRYGEDGH	10
VGITGTAGL	10
KGGTGKVGT	10
LGRRGMRGM	10
AGKVGVWGF	10
RGGYGMVGK	10
SGAFGLLGT	10
KGRSGHLGR	10
TGMEGWCGV	10
SGRYGQSGG	10
EGMQGGTGP	10
DGSVGSMGT	10
WGWKGRQGS	10
RGNQGWVGG	10
IGRPGELGI	10
QGLDGRSGC	10
RGQQGRMGM	10
AGGRGYNGR	10
VGGAGVTGG	10
CGEAGHKGY	10
AGVYGLEGV	10
YGFWGNPGF	10
WGRIGENGM	10
MGVAGSEGR	10
AGKDGDIGV	10
AGGRGRHGA	10
YGSAGERGY	10
PGGMGEDGI	10
IGITGGNGK	9
IGPKGSMGV	9
EGDPGGTGY	9
DGTSGLYGD	9
VGWLGNNGV	9
CGVRGSHGA	9
MGKSGITGS	9
NGNPGNEGD	9
SGPHGTFGL	9
IGCSGVEGL	9
KGKDGGNGA	9
NGVHGKPGT	9
AGTSGNKGL	9
NGGCGRKGL	9
SGCHGIEGW	9
MGNRGQKGS	9
MGRQGSPGP	9
VGEMGEPGA	9
YGTLGSTGC	9
YGESGKFGM	9
LGRIGENGI	9
KGSLGSSGT	9
TGESGVWGI	9
SGCEGRQGR	9
RGLLGTDGE	9
LGYEGLTGE	9
AGWAGINGE	9
FGKPGSVGK	9
KGRKGLWGT	9
NGMLGTVGQ	9
NGIWGELGD	9
TGKSGIKGP	9
PGLVGLWGL	9
RGRHGYLGP	9
AGHIGSRGR	9
LGHIGENGM	9
NGPEGLKGA	9
PGTRGSGGR	9
PGYAGLYGR	9
RGRLGNAGS	9
LGTKGQAGL	9
VGRVGFAGE	9
VGSTGLGGG	9
LGNNGEAGK	9
NGYPGGRGT	9
LGGDGPKGL	9
DGRYGQTGI	9
WGNEGSSGS	9
LGSPGPLGT	9
RGQEGSDGL	8
HGTHGTGGV	8
MGQAGGHGN	8
DGSKGSYGA	8
GGAGGHSGF	8
SGREGLHGN	8
SGILGAKGS	8
SGLKGSKGT	8
SGFEGPGGF	8
AGNRGSSGQ	8
SGTKGATGH	8
KGENGGTGP	8
SGLCGRQGL	8
RGPIGETGS	8
VGVTGLRGS	8
NGSTGELGL	8
TGANGMSGN	8
IGRAGFRGG	8
HGCTGTDGR	8
PGRPGVTGL	8
RGHLGFPGV	8
RGLCGWWGT	8
EGNTGKVGD	8
EGPYGLCGN	8
AGDSGARGI	8
GGYIGSSGR	8
EGSLGLMGS	8
GGNMGPLGA	8
VGLSGADGL	8
YGNTGILGR	8
WGPWGTMGS	8
WGFRGVAGK	8
LGSSGDQGN	8
SGVYGKPGC	8
YGMTGLDGS	8
TGQAGPDGL	8
RGNKGWKGG	8
RGYQGTVGR	8
SGIKGGCGD	8
MGVSGVHGI	8
IGRPGALGM	8
PGLGGEFGM	8
PGAQGAVGK	8
RGAAGTTGG	8
LGFSGGHGH	8
DGSSGSAGY	8
VGKQGKGGT	8
TGCSGGLGS	8
EGREGRGGT	8
WGVDGTDGM	8
RGVEGDEGR	8
SGISGYRGH	7
WGSVGSSGS	7
MGCIGVRGI	7
RGPNGRYGR	7
PGWQGCGGN	7
YGSTGGLGG	7
PGFLGSVGQ	7
VGVQGPVGT	7
TGCSGFMGS	7
MGGAGHGGL	7
VGSYGRKGR	7
FGTKGNSGP	7
TGRSGLVGS	7
RGSRGVGGR	7
IGYVGRAGS	7
RGLWGPVGL	7
AGSTGHGGN	7
GGSQGMQGG	7
WGKDGDDGR	7
TGDTGWLGW	7
RGVIGSLGP	7
AGTKGGGGV	7
GGSLGVLGL	7
SGKLGHFGK	7
LGERGYRGV	7
NGQSGYDGF	7
TGPLGVMGK	7
IGWFGLCGL	7
HGSYGLIGA	7
HGYTGVKGK	7
LGQTGGAGP	7
LGRDGLTGR	7
VGTIGGFGA	7
NGLRGGPGT	7
TGNLGSGGA	7
MGRKGGEGW	7
HGVMGGRGS	7
PGVRGVSGG	7
RGSEGNNGC	7
LGSKGADGS	7
LGGFGVLGN	7
GGVNGSLGN	7
WGMGGLSGN	7
WGFRGFAGK	7
HGMSGLKGG	7
DGQDGSTGA	7
GGAWGFLGG	7
GGVQGDIGG	7
YGFCGNPGF	7
CGQIGAEGQ	7
YGMYGNEGK	7
SGCRGRRGT	7
IGGNGLFGL	7
HGKYGFAGI	7
PGPDGMEGN	7
PGDSGAVGM	7
PGVMGADGI	7
LGEMGKHGN	7
LGSDGADGA	7
DGRKGINGP	7
DGVLGNAGP	7
AGRGGPPGS	7
CGTTGGQGV	7
LGSCGLLGR	7
DGHKGCLGT	7
PGLVGELGM	7
EGNNGCNGE	7
NGTSGNTGN	7
RGKCGAIGR	7
QGMCGIRGT	7
PGRYGEAGQ	7
RGRKGKFGR	7
LGLVGEFGM	7
VGWEGVRGL	7
TGAQGKHGD	6
HGSWGPYGL	6
AGYIGDEGV	6
RGSLGAHGS	6
NGEIGTFGG	6
RGRLGAGGV	6
AGKSGDSGS	6
GGSSGISGQ	6
VGCSGLCGE	6
NGLSGWEGG	6
PGTSGLKGT	6
PGQKGHLGF	6
PGRWGKRGP	6
LGSDGRPGG	6
LGWCGRMGI	6
DGMHGVQGT	6
AGPAGMPGV	6
YGDCGWQGP	6
FGSSGEMGI	6
SGMRGLSGY	6
MGAPGITGL	6
EGCGGDHGW	6
AGWVGGSGG	6
WGDVGLWGK	6
NGARGVSGD	6
NGAVGLTGA	6
TGRYGRCGD	6
TGVSGLRGG	6
TGRVGTYGA	6
RGRNGWGGP	6
MGERGKGGH	6
PGNAGKRGN	6
PGNNGIAGL	6
VGNNGSHGH	6
SGHCGIQGL	6
SGLGGVTGR	6
CGIYGNRGG	6
CGARGALGG	6
CGLLGLRGS	6
LGYDGCKGS	6
FGLVGTQGQ	6
FGCRGKKGA	6
NGQSGFAGS	6
RGWSGKTGV	6
LGMDGQFGS	6
GGNGGPCGA	6
VGMDGMIGR	6
YGVNGYLGQ	6
SGLGGYRGW	6
SGVRGSRGL	6
SGCGGSMGC	6
FGKKGRNGR	6
KGDKGLPGA	6
NGFWGETGD	6
TGYLGRLGS	6
MGSRGHPGL	6
IGTTGFQGE	6
IGSTGLDGG	6
PGMYGEDGQ	6
RGMTGNEGA	6
RGCPGMGGR	6
EGRMGNIGK	6
AGVDGLVGN	6
AGVRGLLGT	6
GGSEGREGG	6
VGPYGVWGA	6
YGLCGTWGS	6
SGPPGIEGS	6
DGTGGRVGS	6
SGVKGRSGY	6
QGVSGEMGL	6
SGMCGSPGK	6
NGSFGSDGI	6
FGRIGENGM	6
IGRPGEFGM	6
KGWKGNKGQ	6
NGRPGSLGP	6
TGRQGTAGR	6
IGSDGKKGT	6
QGPHGALGY	6
PGRYGEDGP	6
PGRYGADGQ	6
PGGAGCKGV	6
RGIVGRRGR	6
EGISGPYGE	6
DGTNGLHGH	6
DGVQGTLGK	6
AGTYGSAGN	6
AGATGRSGA	6
GGQRGIPGK	6
GGRLGGRGL	6
GGVSGIIGW	6
GGDSGNYGY	6
GGDIGSLGN	6
VGMSGREGE	6
CGATGRPGS	6
LGECGPSGY	6
EGGQGNRGS	5
MGESGYHGQ	5
NGVNGNAGS	5
MGRSGFDGL	5
RGYIGRCGG	5
TGKYGIDGK	5
SGSVGNSGV	5
HGESGKMGE	5
LGWRGADGK	5
EGMDGSDGA	5
AGVYGGPGN	5
SGGPGNHGK	5
LGSNGDWGL	5
FGTNGCIGN	5
KGRLGGKGS	5
KGRSGSHGS	5
NGHHGDLGA	5
NGGTGPEGR	5
TGSLGLMGT	5
RGRRGLPGR	5
MGPQGNGGQ	5
DGSRGKGGR	5
AGQTGKKGA	5
VGRHGSNGR	5
NGIKGCEGV	5
TGLNGDEGA	5
RGRTGNAGR	5
RGGNGPGGA	5
SGSKGCEGE	5
MGKTGQSGS	5
IGMRGDEGG	5
QGEFGDGGS	5
QGVLGPGGT	5
RGRRGAVGP	5
LGDVGQGGL	5
LGFYGLPGP	5
EGHSGRRGR	5
DGTSGVSGN	5
DGPHGMYGD	5
DGGRGKSGR	5
AGKLGLKGG	5
AGNRGNVGT	5
GGFFGQWGA	5
YGVLGVHGY	5
WGYEGPLGK	5
TGREGMDGS	5
TGIEGVMGS	5
RGTHGLAGR	5
RGDKGAQGL	5
SGAKGRTGY	5
IGVSGLDGF	5
LGGGGPAGM	5
EGGDGAQGD	5
DGTGGNNGR	5
AGHNGHGGR	5
AGSDGIKGY	5
GGYVGEVGP	5
GGIFGVFGL	5
YGVLGAGGI	5
SGIRGVTGW	5
CGSGGKEGA	5
LGGQGRVGQ	5
RGWRGALGI	5
KGKCGSRGP	5
KGNNGDMGA	5
NGSNGWPGT	5
TGMKGALGV	5
TGQNGQNGT	5
TGDIGHSGA	5
TGYLGLLGS	5
TGIVGSRGL	5
TGRMGALGQ	5
TGDKGVEGK	5
SGILGAPGS	5
SGLHGLRGV	5
MGDCGRAGT	5
MGGKGEMGT	5
IGNHGYAGH	5
IGQDGWRGQ	5
IGSRGEEGP	5
PGLNGDCGQ	5
PGSGGTNGM	5
LGSRGTQGD	5
DGETGGMGS	5
DGGAGILGD	5
DGCGGNIGH	5
AGMRGKCGS	5
GGPPGSAGR	5
VGPDGRSGT	5
VGSLGTNGL	5
YGCHGSLGT	5
SGTTGLMGV	5
SGITGNWGP	5
SGRRGWIGM	5
CGSPGRGGG	5
CGQKGNCGM	5
HGVCGYVGD	5
EGPDGSMGD	5
RGRAGGRGV	5
TGTTGATGT	5
NGKRGTLGV	5
SGDLGDRGH	5
AGSIGQPGC	5
LGDSGLHGH	5
YGGQGSSGR	5
QGELGDKGD	5
SGYNGKVGQ	5
SGLCGRRGL	5
SGPWGSSGT	5
SGMSGETGT	5
VGEDGFNGR	5
SGVRGNGGD	5
RGWSGDNGR	5
HGSNGYCGG	5
LGEVGVAGL	5
KGIPGLVGA	5
KGAKGLAGR	5
KGWFGSDGS	5
NGIHGFQGT	5
NGMKGSLGG	5
NGSTGSNGG	5
TGPPGWDGS	5
TGLLGLLGY	5
TGRNGLPGR	5
RGTEGRPGH	5
SGVAGSLGG	5
IGQNGSFGS	5
IGSRGDQGP	5
QGDWGTDGP	5
HGYVGLYGA	5
HGSDGVPGH	5
PGLVGECGM	5
PGPHGNFGL	5
PGVMGGDGI	5
LGENGKLGD	5
LGSHGGKGV	5
LGSAGNKGV	5
DGTIGVTGS	5
DGLSGRVGN	5
DGLCGVSGG	5
AGKIGRCGA	5
AGTVGMCGL	5
AGRAGMVGK	5
GGGGGCCGA	5
GGGHGNQGK	5
GGFVGLRGK	5
VGKDGDYGR	5
VGYMGDGGA	5
VGSWGTWGQ	5
SGKEGIYGL	5
SGDSGRVGV	5
WGQLGGPGT	5
CGTSGLLGE	5
CGLSGSTGL	5
LGDDGVIGG	5
DGKIGRQGL	4
RGSNGGDGE	4
LGTSGIPGR	4
SGRIGKKGP	4
AGNSGMEGT	4
NGSRGTFGF	4
RGHYGGRGG	4
DGVCGDDGV	4
SGCGGSMGW	4
KGTIGLTGL	4
IGFFGNNGK	4
RGTRGPTGS	4
DGSEGYLGS	4
AGSCGRSGA	4
GGFKGRPGS	4
VGSAGFHGP	4
YGSQGYMGK	4
SGRHGTEGR	4
KGKRGLKGE	4
NGNYGWLGY	4
NGSPGRQGM	4
TGEFGQRGS	4
SGKKGKTGG	4
IGRNGKPGS	4
IGILGDEGT	4
IGLIGTIGG	4
LGGEGNHGP	4
EGGNGQNGK	4
AGLLGCDGP	4
GGSVGLDGQ	4
YGKSGWRGA	4
SGANGAKGI	4
KGKKGGRGD	4
KGRIGRQGS	4
KGMCGGLGG	4
KGHNGRSGL	4
NGKAGRSGI	4
NGPGGKQGK	4
NGECGVRGH	4
TGFAGAPGR	4
TGKGGRTGT	4
TGSPGGQGT	4
RGVMGRDGN	4
MGCDGPNGA	4
MGLMGSQGT	4
IGKRGSQGT	4
IGIRGRHGT	4
IGHPGELGM	4
IGLEGEYGL	4
IGGVGAQGP	4
IGCDGNIGN	4
QGPRGKLGR	4
HGTTGSVGA	4
HGPLGVLGS	4
PGTVGEGGV	4
PGLFGEFGM	4
PGQEGATGL	4
EGKTGCSGS	4
EGGMGWQGG	4
EGYGGWPGL	4
AGNGGEDGT	4
GGSVGWTGN	4
GGHSGSNGM	4
GGASGKSGS	4
VGDNGKRGH	4
VGFYGPGGK	4
YGLDGRNGE	4
SGTAGRSGT	4
SGRKGSGGK	4
WGDNGTRGK	4
CGTKGYLGA	4
CGTCGKHGK	4
CGSTGPEGT	4
LGNNGTSGN	4
LGFGGESGR	4
FGSDGFLGH	4
DGLYGEAGT	4
SGLTGRNGH	4
LGNRGFVGP	4
KGMPGPYGC	4
KGICGTDGN	4
KGPPGYGGE	4
KGVRGNVGE	4
KGSSGCRGL	4
KGCFGLRGV	4
NGKVGGDGR	4
NGPRGLRGP	4
NGREGNTGL	4
NGDTGSEGQ	4
NGGRGHRGT	4
NGGWGCGGR	4
NGSHGAYGL	4
TGKVGKEGK	4
TGVSGSCGR	4
TGNMGLSGA	4
TGRYGEDGQ	4
TGPGGRKGS	4
TGSPGYLGR	4
TGSLGEMGT	4
RGRSGLKGS	4
RGHEGAWGA	4
RGRMGSVGR	4
RGLNGVSGV	4
RGEMGAGGH	4
SGHEGEIGS	4
SGLFGSAGF	4
SGDRGVVGH	4
MGRSGNPGS	4
MGLEGEQGQ	4
IGMIGGGGE	4
IGHLGLCGQ	4
IGRHGELGM	4
IGGQGEKGM	4
IGLTGSPGA	4
HGKLGRLGG	4
HGNNGKAGI	4
HGTLGRYGR	4
PGVQGVLGG	4
RGQTGDFGQ	4
RGHSGVSGV	4
RGLKGTGGM	4
RGTNGWTGY	4
RGMVGLLGS	4
RGPSGAYGS	4
RGLIGNNGY	4
LGKRGMMGA	4
LGNHGNIGS	4
LGPQGHIGV	4
DGDFGKYGR	4
DGVEGSTGD	4
DGYRGPPGT	4
DGSEGRCGT	4
AGHYGKFGQ	4
AGKIGSIGG	4
GGKVGPSGL	4
GGKVGYLGI	4
GGIPGAQGL	4
VGIEGDLGT	4
VGREGILGT	4
VGELGRSGR	4
VGCSGQTGT	4
VGDGGKKGT	4
YGSMGYVGT	4
YGWNGKYGK	4
SGEIGSIGA	4
SGEWGRQGT	4
WGPSGERGR	4
CGNRGYGGV	4
CGYGGYSGP	4
CGCTGKVGA	4
LGTTGAVGL	4
LGTWGNSGK	4
LGIDGRVGG	4
LGELGQTGA	4
LGVAGYYGP	4
LGYWGKTGR	4
FGNTGLSGG	4
NGNWGMVGL	4
SGTIGARGM	4
SGDDGEHGK	4
DGIDGTCGT	4
DGHTGTNGL	4
PGMDGDDGP	4
PGGYGEDGQ	4
RGLSGVMGD	4
EGISGRHGL	4
LGNSGHEGL	4
HGEFGELGS	4
KGRTGECGS	4
RGAHGCTGV	4
LGAMGRVGT	4
TGSSGRVGR	4
EGPAGSGGL	4
NGLRGAWGP	4
RGCIGRNGS	4
DGRPGPSGL	4
NGKTGGSGR	4
VGSRGVCGC	4
SGSLGTPGQ	4
EGSFGFKGQ	4
VGLNGSVGR	4
LGLAGVRGD	4
PGTRGAGGM	4
SGRYGSNGN	4
LGRLGENGM	4
WGNEGTSGE	4
YGKKGPSGW	4
HGSRGFTGS	4
KGYCGQLGI	4
QGTSGACGS	4
KGNEGDLGY	4
HGLRGPMGS	4
MGQAGHNGR	4
SGFCGHSGW	4
PGRYGEEGQ	4
RGVCGHSGW	4
SGITGLGGF	4
RGWRGEFGP	4
SGKTGYIGR	4
GGPTGSEGN	4
IGYSGGSGS	4
KGKRGRTGF	4
KGTNGRNGN	4
KGTLGDHGP	4
KGSHGRNGR	4
KGMKGPPGD	4
KGRPGESGA	4
KGETGWNGA	4
KGCSGKVGT	4
NGKTGESGV	4
NGKLGPVGS	4
NGSLGGDGG	4
NGMHGTYGH	4
NGLVGTPGF	4
NGLTGRTGK	4
NGLSGRTGR	4
NGARGVAGT	4
NGYSGTDGL	4
NGSAGYKGA	4
TGKSGEMGT	4
TGMTGDRGQ	4
TGPGGCVGD	4
TGWDGELGR	4
TGKMGCSGN	4
TGNSGWSGL	4
TGTPGSLGF	4
TGMGGVAGS	4
TGHMGELGQ	4
TGPFGANGG	4
TGPRGAPGS	4
RGKCGRGGM	4
RGNLGVLGS	4
RGSGGDGGY	4
RGHVGNTGT	4
RGDDGKGGS	4
RGVRGVGGE	4
RGSRGEAGA	4
SGKSGYQGI	4
SGNQGQDGG	4
SGTNGQAGT	4
SGRNGNAGH	4
SGSNGVHGF	4
SGRRGKCGD	4
SGGVGYKGS	4
SGSSGVTGR	4
MGKKGNNGM	4
MGNSGKEGL	4
MGSKGMEGS	4
MGIWGDSGD	4
MGQRGTAGD	4
MGQGGGEGL	4
MGARGVRGL	4
MGSQGSTGF	4
MGWLGCSGG	4
IGRKGDSGD	4
IGPFGTHGR	4
IGLEGAYGR	4
IGSLGEYGN	4
QGKTGKGGK	4
QGSNGRDGK	4
QGQHGKSGK	4
HGQHGCRGL	4
HGLRGSVGS	4
PGKIGTMGI	4
PGNGGCQGS	4
PGTRGGNGE	4
PGRNGHSGL	4
PGRIGKIGP	4
PGGIGRKGA	4
PGVDGNSGW	4
PGKSGHYGQ	4
PGRYGEDGR	4
PGMEGGAGL	4
PGVMGKDGI	4
PGVMGEEGI	4
PGSGGNYGQ	4
PGLMGNSGP	4
RGEGGNVGV	4
RGTEGMEGK	4
RGVAGAVGG	4
RGSNGGLGH	4
RGRPGPFGS	4
RGLHGAFGQ	4
RGSAGDWGG	4
LGNTGTQGN	4
LGASGINGE	4
LGVGGKPGR	4
LGSEGALGG	4
LGQIGSEGV	4
LGPGGIAGQ	4
LGRPGELGM	4
LGDIGSVGK	4
EGLIGGVGN	4
EGQRGKNGR	4
EGVTGNRGG	4
EGVYGSEGT	4
EGVRGTRGL	4
DGKKGAVGR	4
DGTRGKYGG	4
DGTRGHEGR	4
DGRRGCYGT	4
DGAHGREGP	4
DGADGNDGP	4
DGGAGHMGH	4
AGYPGLEGV	4
AGRFGRRGV	4
AGSAGKVGD	4
AGHCGSMGC	4
GGGYGAEGV	4
GGRRGGKGP	4
GGYNGTVGA	4
GGTVGIAGV	4
GGDLGSYGL	4
GGATGPTGP	4
GGYSGGEGS	4
VGNEGTSGW	4
VGPRGLLGA	4
VGREGYNGT	4
VGKSGPNGE	4
VGTRGQRGR	4
VGRPGNTGR	4
YGSVGPEGT	4
YGMEGQFGA	4
YGIKGHSGG	4
YGGTGSSGP	4
YGGTGEYGH	4
YGVLGICGS	4
YGLDGYDGR	4
SGRKGNMGQ	4
SGHCGIVGI	4
SGAMGDKGW	4
SGSNGSQGR	4
WGCAGTAGN	4
WGIKGPRGR	4
WGRRGAFGG	4
WGGPGALGA	4
WGWHGEVGN	4
CGTYGMSGS	4
CGTDGNLGR	4
CGRNGELGQ	4
CGRAGNSGL	4
CGSFGVTGG	4
CGICGDLGR	4
CGRTGRTGQ	4
CGSLGPLGF	4
CGFIGDTGD	4
LGTEGGPGA	4
LGTWGDDGK	4
LGSIGENGM	4
LGRIGEKGM	4
LGDKGLPGR	4
LGFGGSDGG	4
FGRGGKLGH	4
FGHDGNPGQ	4
FGRDGTSGP	4
FGRDGDHGK	4
FGDSGFYGS	4
FGVDGSTGM	4
PGRRGSKGT	4
DGDAGKTGV	4
RGTAGLAGA	3
SGFVGPWGG	3
RGVWGETGC	3
SGNHGMKGR	3
DGCTGKDGE	3
WGQNGAQGR	3
NGASGARGS	3
TGEGGHAGN	3
PGIVGEFGM	3
PGVSGIIGS	3
EGWMGFHGM	3
DGDDGYKGS	3
AGTGGYMGR	3
SGFNGCSGS	3
KGSSGIAGE	3
KGGDGHFGS	3
KGCDGLSGH	3
TGMEGMFGC	3
TGGKGLYGD	3
TGTTGNQGS	3
TGQGGKNGH	3
TGDTGMWGG	3
TGFVGDWGL	3
RGSMGFLGI	3
SGMRGTNGN	3
SGSEGKNGC	3
MGQEGEEGK	3
IGTKGLVGS	3
QGEKGLIGV	3
PGKEGWTGS	3
PGWEGTKGS	3
RGGHGSGGS	3
LGANGGLGT	3
VGNNGFSGL	3
YGAGGRKGY	3
WGSQGGGGY	3
LGNYGLLGI	3
KGNDGHWGY	3
KGYHGMRGN	3
KGSAGKSGM	3
NGSNGDWGT	3
TGRTGVRGH	3
TGAQGNAGT	3
TGGSGHTGI	3
TGLNGRYGQ	3
SGSQGYNGD	3
SGIKGDSGL	3
SGHTGNNGE	3
MGKQGVDGS	3
MGTGGNNGR	3
MGMRGQTGH	3
IGNQGSIGD	3
IGRLGNCGR	3
IGEGGKTGV	3
HGSSGYHGP	3
HGCTGDEGC	3
PGKHGLEGK	3
PGEKGDNGL	3
PGKSGPNGE	3
PGIWGHEGI	3
PGENGNVGY	3
PGYWGDPGL	3
PGSMGEMGD	3
RGLSGLRGR	3
RGIMGTDGY	3
RGQEGVEGE	3
RGSDGCIGR	3
LGITGWPGI	3
LGVTGWHGA	3
LGCGGSVGG	3
EGTLGRGGN	3
EGIKGKRGT	3
EGPLGYPGN	3
AGTVGANGG	3
AGSDGSDGW	3
GGKVGRAGN	3
GGDQGIKGV	3
GGEMGFDGF	3
GGSHGDVGG	3
VGRSGYTGV	3
YGTDGSLGD	3
YGACGVFGR	3
SGMEGVKGS	3
SGSHGDIGM	3
SGVAGRTGL	3
WGRSGASGM	3
WGRPGPSGG	3
WGHKGHSGK	3
CGKYGWEGF	3
CGIMGYKGA	3
LGRVGRMGV	3
FGSMGIRGQ	3
VGNMGRPGQ	3
LGYYGGPGF	3
KGKKGAVGR	3
KGKTGVHGT	3
KGKSGISGL	3
KGTKGSRGQ	3
KGTKGNLGS	3
KGLSGASGD	3
KGLYGRCGF	3
KGLMGSRGC	3
KGEIGSKGK	3
KGEYGKQGP	3
KGYNGWMGL	3
KGSRGPKGT	3
KGSVGWPGS	3
NGKHGHHGV	3
NGTCGTPGD	3
NGRLGKNGG	3
NGRCGMTGS	3
NGEVGMVGG	3
NGDLGLSGS	3
NGVVGRWGK	3
NGSSGCVGP	3
NGFMGSKGK	3
NGFVGNRGG	3
TGNDGGCGW	3
TGNDGVIGQ	3
TGSDGLDGS	3
TGMNGKLGI	3
TGQWGSQGG	3
TGHQGHMGY	3
TGPAGAAGW	3
TGRYGALGT	3
TGLVGEFGM	3
TGYSGEPGL	3
TGFRGCNGN	3
TGNSGGLGS	3
TGSNGRTGT	3
TGSNGSWGP	3
TGIMGEKGR	3
TGPPGWGGT	3
TGLLGNRGS	3
RGPPGPRGT	3
RGNRGYEGA	3
RGRSGLNGT	3
RGSDGNMGR	3
RGIKGIRGG	3
RGIGGCLGQ	3
RGHLGGLGC	3
RGPRGSLGQ	3
RGFTGSHGG	3
SGNNGSNGH	3
SGMRGERGK	3
SGMGGIGGG	3
SGPDGRRGD	3
SGRSGVHGM	3
SGRWGKSGV	3
SGRLGTNGI	3
SGAPGSMGK	3
SGGSGSAGK	3
SGGFGLSGI	3
MGKKGGRGC	3
MGKFGNEGL	3
MGTYGCGGS	3
MGGNGSRGY	3
MGVIGNMGS	3
MGVDGRRGY	3
IGNTGRRGG	3
IGHSGDLGH	3
IGLEGEYGW	3
IGDNGQYGS	3
IGAHGTGGS	3
IGGFGNKGL	3
IGVHGKDGS	3
IGCIGRPGD	3
IGCPGFYGK	3
QGTTGNGGN	3
QGPRGKMGW	3
QGLLGGPGS	3
HGKDGKPGP	3
HGNEGRGGL	3
HGMPGVHGL	3
HGYMGKPGP	3
HGSLGTWGG	3
HGCAGRRGI	3
PGSYGSQGQ	3
PGIEGCLGD	3
PGRSGSLGI	3
PGEYGFEGV	3
PGDSGAFGT	3
PGASGGAGV	3
PGSVGLAGR	3
PGLNGRGGA	3
PGRYGEDGM	3
PGRKGFSGY	3
PGADGESGC	3
PGVTGEDGI	3
RGEFGLAGY	3
RGARGKLGW	3
RGNHGCSGN	3
RGMMGPQGA	3
RGMGGLSGI	3
RGPDGDFGK	3
RGRQGVNGR	3
RGLAGSIGG	3
RGEAGKNGF	3
LGTTGWEGN	3
LGQWGRSGK	3
LGRFGTEGL	3
LGLHGSKGT	3
LGEIGRVGH	3
LGVLGSGGG	3
LGVNGCVGK	3
LGVSGMGGP	3
LGSDGESGS	3
LGFTGGEGE	3
LGTHGKAGP	3
LGAPGDIGS	3
EGNIGTNGD	3
EGNVGNLGE	3
EGIQGSNGM	3
EGHKGNKGA	3
EGDGGPLGT	3
EGAQGNNGY	3
EGVPGNRGG	3
EGYQGKRGI	3
DGKSGEKGS	3
DGNQGWRGR	3
DGTTGVSGA	3
DGQRGENGS	3
DGLAGSEGT	3
DGEPGAEGD	3
DGDSGTSGW	3
DGVIGGIGC	3
DGVLGMIGF	3
DGYSGMLGT	3
DGSVGVKGY	3
DGCLGLVGY	3
AGNQGNRGY	3
AGTVGSNGM	3
AGTMGMSGY	3
AGRSGAYGN	3
AGITGGTGR	3
AGRGGDQGK	3
AGLLGRSGN	3
AGAEGKSGR	3
AGWEGYGGL	3
AGKGGMRGL	3
AGRSGKDGS	3
AGSVGALGG	3
AGITGCTGG	3
AGVHGGLGR	3
AGSNGDMGR	3
AGWLGSPGP	3
GGKQGRWGA	3
GGTRGLLGK	3
GGIRGRAGS	3
GGRTGSQGQ	3
GGLEGRNGV	3
GGLLGPQGG	3
GGLNGCTGV	3
GGKNGSRGQ	3
GGSTGLQGN	3
GGWGGKVGW	3
VGSLGMPGS	3
VGLSGKWGQ	3
VGEMGALGH	3
VGSTGAGGS	3
VGSRGRRGT	3
VGQVGTRGC	3
VGLEGEYGR	3
VGAHGTAGL	3
VGAIGMKGM	3
VGGNGEAGG	3
VGVTGPHGL	3
VGSRGMSGG	3
VGLSGKPGP	3
YGTVGPLGE	3
YGTDGPVGA	3
YGICGGLGR	3
YGDCGLGGR	3
YGGIGAAGL	3
YGVNGDSGA	3
SGKHGSRGQ	3
SGMEGTSGD	3
SGMSGEYGY	3
SGLSGSVGR	3
SGAPGGSGL	3
SGGRGWQGS	3
SGCSGYDGL	3
SGMPGVSGR	3
SGQFGVKGD	3
SGRSGIRGL	3
SGALGENGT	3
WGKIGNRGS	3
WGKYGATGH	3
WGKSGTSGL	3
WGRNGRHGY	3
WGEAGQNGN	3
WGELGHDGA	3
WGSIGSGGM	3
CGKYGETGH	3
CGTCGNRGF	3
CGPRGGLGT	3
CGVTGHAGS	3
CGVVGKVGT	3
CGYPGDLGR	3
CGYGGTVGD	3
CGCSGRSGS	3
CGLHGNRGL	3
LGNGGYLGI	3
LGMKGLSGC	3
LGEIGLRGL	3
LGGSGPRGF	3
LGLVGGQGP	3
FGTDGAQGR	3
FGQLGNMGP	3
FGLLGQSGF	3
FGAVGPEGR	3
FGCDGQNGK	3
TGVAGEDGT	3
PGTEGTNGV	3
GGKMGKEGV	3
AGHAGDPGD	3
AGGPGTGGH	3
AGNVGGAGS	3
HGIRGSEGG	3
IGMCGVTGA	3
FGDRGMCGQ	3
SGQRGTKGG	3
IGITGRGGT	3
RGSSGGSGM	3
PGRVGEFGM	3
DGTQGRDGS	3
IGPDGWVGS	3
IGLRGSRGR	3
DGGEGQRGT	3
YGHDGTYGY	3
YGRSGFMGV	3
EGYAGPSGH	3
SGARGKQGK	3
CGMDGGWGK	3
PGESGVAGA	3
FGRNGMVGV	3
DGAMGNYGE	3
GGCPGGYGT	3
RGCVGQAGV	3
SGVRGGSGE	3
LGNCGLDGP	3
LGCSGSGGM	3
VGRDGHRGK	3
CGNTGSHGA	3
PGAAGESGY	3
LGLLGAQGV	3
CGDRGLMGR	3
QGRGGNNGV	3
SGTSGCPGK	3
QGDNGKDGI	3
IGRSGVSGM	3
TGQAGRNGS	3
QGINGANGG	3
RGLHGPVGY	3
YGENGNNGS	3
NGRTGHSGH	3
CGPHGYVGF	3
SGRNGFDGD	3
NGSTGMAGP	3
FGMHGLQGH	3
HGTRGTAGH	3
RGGTGNMGQ	3
YGEVGGNGM	3
RGKNGSTGQ	3
RGDAGGQGR	3
PGRYGLSGV	3
DGVNGDEGQ	3
PGLMGEDGI	3
HGLLGNIGT	3
CGLVGSHGK	3
PGLVGGFGM	3
DGSMGNLGE	3
CGKGGSSGI	3
YGRKGCIGL	3
SGSSGCTGR	3
RGSKGQAGK	3
RGTSGSHGM	3
RGLLGVQGR	3
VGRYGIKGG	3
RGLGGYYGT	3
GGLNGGYGR	3
MGSQGQVGS	3
EGRPGNEGG	3
PGSRGSRGL	3
SGWKGTAGA	3
QGMIGKMGL	3
CGLRGKTGT	3
RGRDGTNGM	3
LGVVGKAGN	3
PGFQGPLGL	3
YGQYGLEGE	3
CGVPGGRGK	3
WGDGGMTGT	3
CGYKGVTGH	3
IGAEGNLGK	3
IGLIGLRGR	3
MGRKGKIGE	3
PGPIGRAGL	3
PGVRGEDGI	3
PGLVGEDGQ	3
DGQLGFWGR	3
GGSAGPPGD	3
MGTTGNEGK	3
EGVNGLSGQ	3
VGRDGAGGQ	3
PGLIGEFGM	3
YGNMGRQGR	3
LGVMGEDGI	3
LGDTGDAGP	3
FGQGGIGGV	3
RGMRGQPGY	3
NGNEGNRGC	3
RGVGGGNGR	3
KGKTGANGQ	3
KGKSGTLGM	3
KGKIGCNGS	3
KGKDGNAGR	3
KGKDGEDGY	3
KGKAGPIGN	3
KGNDGEQGR	3
KGNSGSIGN	3
KGTRGYAGP	3
KGTRGNYGG	3
KGTGGLNGI	3
KGRKGTTGT	3
KGRFGGDGP	3
KGSTGSEGR	3
KGSSGGDGS	3
KGSCGTAGD	3
KGMRGSEGN	3
KGQSGWKGD	3
KGPGGVSGP	3
KGPSGRSGT	3
KGRNGCFGS	3
KGRPGRLGV	3
KGRDGWEGV	3
KGRVGNGGD	3
KGLHGTSGK	3
KGLPGTRGE	3
KGENGLKGV	3
KGELGICGT	3
KGEYGKKGA	3
KGDMGGLGI	3
KGDCGDKGM	3
KGARGWSGS	3
KGAGGVTGY	3
KGGDGEWGY	3
KGVSGHAGR	3
KGVSGITGT	3
KGVCGTLGY	3
KGWRGGPGE	3
KGWHGWYGR	3
KGCHGDCGV	3
KGLTGSAGG	3
KGFPGTIGD	3
NGKTGMRGL	3
NGKLGTPGG	3
NGNPGMIGA	3
NGNEGVGGE	3
NGNGGRPGY	3
NGTKGADGD	3
NGTNGKQGL	3
NGTMGQNGA	3
NGTDGVHGI	3
NGTKGSPGE	3
NGTVGFIGS	3
NGRKGSRGP	3
NGSDGWHGS	3
NGSAGARGA	3
NGMQGSYGA	3
NGIPGLFGD	3
NGIPGVMGS	3
NGHLGCGGR	3
NGHYGAEGG	3
NGPIGVPGV	3
NGPDGTAGC	3
NGRMGCLGI	3
NGRPGTAGL	3
NGRCGDPGM	3
NGLHGKNGI	3
NGETGTSGA	3
NGERGESGW	3
NGEDGKYGA	3
NGALGSLGN	3
NGAGGKKGL	3
NGAYGNAGN	3
NGGTGWKGE	3
NGGVGRWGM	3
NGGAGTGGL	3
NGVMGSRGH	3
NGVHGEWGK	3
NGVSGSTGR	3
NGYRGSSGS	3
NGYAGNLGL	3
NGSVGNLGQ	3
NGSSGIAGR	3
NGSEGGTGK	3
NGSAGRAGA	3
NGCKGGEGV	3
NGCSGTFGI	3
TGKSGKYGK	3
TGNQGSSGD	3
TGNSGPAGS	3
TGTRGQQGN	3
TGTPGGFGM	3
TGTRGLVGQ	3
TGTSGVQGA	3
TGRTGSLGL	3
TGSPGIDGM	3
TGIIGLDGS	3
TGIVGSNGS	3
TGRPGSVGK	3
TGLMGNNGH	3
TGLLGKSGL	3
TGEWGERGG	3
TGDWGKTGR	3
TGANGWRGA	3
TGARGNLGW	3
TGAPGPTGS	3
TGFQGCCGE	3
TGIRGTNGA	3
TGNVGRPGS	3
TGTSGNAGP	3
TGTSGPRGS	3
TGTPGMSGR	3
TGTAGQSGL	3
TGSNGAHGN	3
TGMLGGNGH	3
TGIIGGGGT	3
TGIVGMNGT	3
TGQCGPNGF	3
TGHRGSRGP	3
TGHVGMFGN	3
TGHSGMVGL	3
TGPPGGKGL	3
TGREGMNGQ	3
TGLKGTHGS	3
TGLSGPRGS	3
TGEYGTKGP	3
TGELGWPGF	3
TGDIGESGY	3
TGAQGHCGG	3
TGAHGVRGV	3
TGAFGASGL	3
TGGSGPPGA	3
TGSMGVSGA	3
TGLEGNHGS	3
TGFAGNEGL	3
TGFGGRTGA	3
RGPPGPAGP	3
RGPPGPIGP	3
RGMSGRTGK	3
RGVCGEMGS	3
RGKTGACGS	3
RGKEGKPGQ	3
RGSDGAHGR	3
RGMRGGTGY	3
RGISGTGGL	3
RGQGGKSGA	3
RGLDGMSGS	3
RGELGNFGP	3
RGEEGTGGP	3
RGADGNCGN	3
RGYIGMMGR	3
RGYSGTTGD	3
RGYSGVYGI	3
RGSRGNKGQ	3
RGSWGHLGV	3
RGCIGYKGL	3
RGLSGCEGA	3
RGLAGYTGQ	3
RGFCGPPGY	3
SGIRGMEGS	3
SGKRGAWGI	3
SGNEGMKGQ	3
SGNVGVEGD	3
SGNSGTLGQ	3
SGTVGTHGI	3
SGTPGHPGC	3
SGTDGKEGE	3
SGSPGDAGL	3
SGMLGGVGQ	3
SGMAGISGT	3
SGINGNAGT	3
SGIVGKKGV	3
SGRSGKPGL	3
SGRTGHLGF	3
SGRLGEHGN	3
SGLHGSEGP	3
SGLKGWSGT	3
SGEMGTIGY	3
SGGTGVAGW	3
SGGIGKNGH	3
SGGVGVGGM	3
SGVYGPWGP	3
SGSQGSVGL	3
SGSEGSIGC	3
SGSVGTRGR	3
SGLHGPVGS	3
MGKNGSAGS	3
MGKVGMGGR	3
MGKVGKIGA	3
MGNKGVSGS	3
MGTTGMNGQ	3
MGTVGPTGA	3
MGMRGSVGI	3
MGMRGRIGF	3
MGISGNSGS	3
MGIIGGLGY	3
MGQSGGWGQ	3
MGQRGQGGS	3
MGHHGPRGY	3
MGRNGEMGG	3
MGLDGWQGT	3
MGDAGQPGL	3
MGANGRRGL	3
MGAVGARGK	3
MGAYGKSGT	3
MGAPGTSGL	3
MGGLGLQGY	3
MGGEGMLGN	3
MGVNGMRGG	3
MGVRGDSGM	3
MGVRGVRGP	3
MGYCGQDGL	3
MGSRGPTGE	3
MGSEGQQGR	3
MGCPGLTGA	3
IGKTGKQGR	3
IGKSGVRGQ	3
IGNMGLCGK	3
IGNHGPTGM	3
IGRNGKIGL	3
IGSYGRRGP	3
IGIEGIKGH	3
IGRKGNTGG	3
IGRIGSSGN	3
IGRLGNGGG	3
IGRHGSSGH	3
IGRRGWEGR	3
IGLGGESGT	3
IGLEGENGR	3
IGLDGKWGP	3
IGESGVTGV	3
IGARGKSGG	3
IGAGGTQGQ	3
IGGTGKTGT	3
IGVSGKSGD	3
IGVHGWEGM	3
IGYIGYHGT	3
IGSAGRTGR	3
IGLVGDAGG	3
IGFRGLKGN	3
QGRKGTNGC	3
QGKSGSLGH	3
QGNNGLKGV	3
QGNTGMTGM	3
QGNSGPRGL	3
QGTQGCQGT	3
QGTPGVDGG	3
QGMTGYCGG	3
QGQPGVCGK	3
QGQLGDNGS	3
QGRAGMQGK	3
QGLMGSRGE	3
QGEQGSPGS	3
QGEYGNAGR	3
QGANGSNGL	3
QGANGARGF	3
QGGIGITGS	3
QGSNGKNGN	3
QGSTGPFGR	3
QGSDGVTGI	3
QGSCGWDGT	3
QGWDGLLGI	3
QGLKGVYGA	3
QGLEGRNGP	3
HGGRGQQGG	3
HGKKGSLGF	3
HGKNGELGI	3
HGTNGNFGL	3
HGTRGSRGY	3
HGSNGRIGQ	3
HGIKGLCGP	3
HGQSGVGGP	3
HGHSGKPGN	3
HGPAGSEGL	3
HGPDGDLGS	3
HGLSGYSGR	3
HGLYGQRGY	3
HGEIGRRGT	3
HGESGLGGK	3
HGDSGADGK	3
HGGTGMCGW	3
HGGNGSDGR	3
HGGPGSNGK	3
HGGVGSDGQ	3
HGYDGNKGM	3
HGSNGPSGS	3
HGSRGMPGY	3
HGWTGWDGL	3
HGCQGESGS	3
HGLSGFKGA	3
PGKSGPNGD	3
PGKMGNGGT	3
PGNMGTHGQ	3
PGNIGVSGT	3
PGNCGSGGS	3
PGTDGNSGI	3
PGSIGCPGE	3
PGMEGKVGQ	3
PGQPGMAGP	3
PGLVGEFGV	3
PGLVGDFGM	3
PGEIGKLGP	3
PGAIGIPGP	3
PGVNGQYGS	3
PGVIGTNGD	3
PGYEGPAGS	3
PGCKGDRGP	3
PGCPGPWGL	3
PGFIGTIGW	3
PGVLGEDGI	3
PGKTGRHGS	3
PGKGGEVGD	3
PGKYGESGT	3
PGRHGEDGQ	3
PGRYGEVGQ	3
PGEPGVKGD	3
PGASGTMGQ	3
PGVIGEDGI	3
PGVVGEDGI	3
PGVTGRVGV	3
PGSYGLDGT	3
PGWYGEDGQ	3
PGFEGVQGT	3
RGGMGRNGW	3
RGSPGSLGK	3
RGIKGKGGA	3
RGIVGGMGD	3
RGISGSRGR	3
RGISGLGGS	3
RGGTGEEGA	3
RGGMGDFGR	3
RGSFGIGGS	3
RGLRGAFGP	3
RGLEGESGN	3
RGLGGEFGP	3
[truncated: 21,789 more rows]
